# Supplementary material for: Recycled polymer shot as sustainable additive for concrete: Mechanical, thermal, and environmental assessment
Source: PLoS One. 2026 Feb 9;21(2):e0342266. doi: 10.1371/journal.pone.0342266 (PMC12885290; doi:10.1371/journal.pone.0342266)
Supplement: S1 File — This file contains the detailed particle size distribution analysis of the recycled polymer shot used in this study. (ZIP) [file pone.0342266.s001.zip]

Archive with 2 entries (1 files):
- S1 File/
- S1 File/S1_File_PSD_report.pdf
