# Supplementary material for: Recycled polymer shot as sustainable additive for concrete: Mechanical, thermal, and environmental assessment
Source: PLoS One. 2026 Feb 9;21(2):e0342266. doi: 10.1371/journal.pone.0342266 (PMC12885290; doi:10.1371/journal.pone.0342266)
Supplement: S2 File — This file contains the complete raw dataset underlying the reported mechanical and physical properties, including values used to calculate means, standard deviations, and plots. (ZIP) [file pone.0342266.s002.zip]

Archive with 3 entries (2 files):
- S2 File/
- S2 File/S2_File_Plots_data.xlsx
- S2 File/S2_File_Raw_mechanical_physical_results.xlsx
