# Supplementary material for: Recycled polymer shot as sustainable additive for concrete: Mechanical, thermal, and environmental assessment
Source: PLoS One. 2026 Feb 9;21(2):e0342266. doi: 10.1371/journal.pone.0342266 (PMC12885290; doi:10.1371/journal.pone.0342266)
Supplement: S2 File — This file contains the complete raw dataset underlying the reported mechanical and physical properties, including values used to calculate means, standard deviations, and plots. (ZIP) [file pone.0342266.s002.zip › S2 File/S2_File_Plots_data.xlsx]

## Sheet: Figure 7
Ref (0%): 32.0, 33.5, 34.0, 35.0, 35.5
M5 (5%): 28.0, 29.5, 31.0, 32.5, 33.0
M10 (10%): 24.5, 25.5, 27.0, 27.5, 28.5

## Sheet: Figure 9a
1	5.95	4.65	5.855	5.317		1.05	8.047	4.575	6.869	5.943		1.1	8.666	4.466	6.12	6.651

## Sheet: Figure 9b
1	42.91	60.085	57.648	53.34	--	1.05	45.347	57.081	56.628	49.826	--	1.1	49.542	55.381	52.83	47.331

## Sheet: Figure 9c
1	2.53	5.011	3.504	4.001	--	1.05	3.522	4.711	5.136	3.902	--	1.1	4.121	4.233	4.528	4.117	--	--

## Sheet: Figure 9d
1	30.7	24.883	29.003	--	1.05	31.508	24.533	27.711	--	1.1	31.939	23.402	30.969
