# Supplementary material for: Recycled polymer shot as sustainable additive for concrete: Mechanical, thermal, and environmental assessment
Source: PLoS One. 2026 Feb 9;21(2):e0342266. doi: 10.1371/journal.pone.0342266 (PMC12885290; doi:10.1371/journal.pone.0342266)
Supplement: S2 File — This file contains the complete raw dataset underlying the reported mechanical and physical properties, including values used to calculate means, standard deviations, and plots. (ZIP) [file pone.0342266.s002.zip › S2 File/S2_File_Raw_mechanical_physical_results.xlsx]

## Sheet: Sheet1
Parameter	Ref._1	Ref._2	Ref._3	Ref._4	Ref._5	M5_1	M5_2	M5_3	M5_4	M5_5	M10_1	M10_2	M10_3	M10_4	M10_5	Ref,_average	Ref,_SD	Error	M5_average	M5_SD	Error	M10_average	M10_SD	Error
Density [kg/m3]	2176.76	2163.01	2180.03	2198.99	2111.22	2207.82	2207.82	2247.95	2229.98	2171.43	2217.54	2240.09	2217.68	2217.62	2247.07	2166	29.7013	36.8731	2213	25.657	31.8522	2228	12.9119	16.0297
Thermal conductivity coefficient [W/mK]	1.64156	1.60627	1.60935	1.62839	1.70242	0.970767	0.983782	0.971795	0.96685	1.01031	0.928411	0.912934	0.915618	0.901964	0.916074	1.6376	0.0348779	0.0432997	0.9807	0.0158483	0.0196751	0.915	0.00843324	0.0104696
Tensile splitting strength [MPa]	5.91761	5.9566	5.88152	5.97235	6.02192	7.95195	7.97666	7.95186	8.14818	7.97134	8.60884	8.51893	8.68082	8.50489	8.73652	5.95	0.0478646	0.0594223	8	0.0747662	0.0928196	8.61	0.0898533	0.11155
Compressive strength [MPa]	42.9996	42.0691	42.3401	42.9945	44.1467	45.695	45.4377	45.3075	45.2234	45.1363	48.7583	49.1337	49.262	50.0132	50.2828	42.91	0.717854	0.89119	45.36	0.19477	0.2418	49.49	0.568594	0.705889
Flexural strength [MPa]	2.53869	2.4854	2.5382	2.52026	2.56745	3.5061	3.55159	3.56639	3.56287	3.46303	4.06559	4.08732	4.11358	4.14	4.09351	2.53	0.026945	0.0334513	3.53	0.0398166	0.0494309	4.1	0.0251835	0.0312645
Modulus of elasticity [GPa]	30.5529	30.643	30.3604	30.3328	31.611	31.7358	31.9069	31.4573	31.7959	30.504	32.1358	31.8134	32.1357	32.5125	31.5026	30.7	0.470107	0.583621	31.48	0.510008	0.633157	32.02	0.34051	0.422731
SRV slip resistance value	60.0685	61.0302	58.5158	60.5839	60.2517	76.7367	76.4408	76.7404	75.1461	78.286	85.2822	85.7752	86.7332	85.027	84.5323	60.09	0.852362	1.05818	76.67	0.999567	1.24093	85.47	0.748252	0.928928
